# Supplementary material for: Transcriptomic and metabolic analyses reveal the potential mechanism of increasing steroidal alkaloids in Fritillaria hupehensis through intercropping with Magnolia officinalis
Source: Front Plant Sci. 2022 Oct 7;13:997868. doi: 10.3389/fpls.2022.997868 (PMC9585282; doi:10.3389/fpls.2022.997868)
Supplement: Supplementary file 2 [file DataSheet_2.xlsx]

## Sheet: Table S1
Supplementary Tables
Table S1 Primer pairs used for qRT-PCR analysis
Gene ID		Primer	sequence 5'-3'	product size
Cluster-1061.49449	LAX3	F	GGTTCCTCGCCATCGTCTT	175bp
		R	GCCCAACCTCCGAGAAATG
Cluster-1061.1828	BH035	F	CATTACCAAGCTGGACAAGGC	165bp
		R	CTGTTGCTCATTACCGACTGC
Cluster-1061.52189	ERF92	F	GCGTATGGCTTGGGACGTT	120bp
		R	ACTCCCTCACCCGCTCCAC
Cluster-1061.30717	CAT1	F	TTCTTTGCGGAGAACGAGC	126bp
		R	AAGACGGTGCCTCTGAGTATCA
Cluster-1061.25443	CAS1	F	CTTTCCACCTGCCACTAGACC	125bp
		R	AAATGGTGGCTTCTCAACCTG
Cluster-1061.51603	HMCS	F	ATGCTGATTGGGCCTGATG	102bp
		R	TTCGCTCGCAAGGTTGGA
Cluster-1061.14639	HMDH1	F	ATTCCCAGGTGGCAATGTTT	110bp
		R	GGCTCTTCACAAGCTGACCG
Cluster-1061.43179	FACE-1	F	TAAATCTGGTTAGCAGGGCATT	133bp
		R	CACGGATCAGTGTTCATGGAAT
Cluster-1061.40906	ICME	F	CAGCATAATGGAAGGGGAGC	110bp
		R	GGTAAAGGATAATGGGAGGCAC
Cluster-1061.24040	18s rRNA	F	CCACCTTCCATACATACATCCC	141bp
		R	TGTCATCTTCATCCTTTTCCGT

## Sheet: Table S2
Table S2. Summary of the 40 identified alkaloid metabolites with annotation
Index	Q1 (Da)	Q3 (Da)	Molecular Weight (Da)	Formula	Ionization model	Compounds	Class I	Class II	CAS	Level	M-1	M-2	M-3	I-1	I-2	I-3	mix01	mix02	mix03	mix04	cpd_ID	kegg_map
MWSmce331	102.05	56.05	101.1	C4H7NO2	[M+H]+	Azetidine-2-carboxylic acid	Alkaloids	Alkaloids	-	2	1187700	674240	755660	524490	478600	557780	579140	666650	688850	576590	C08267	--
pmb1096	118.07	91	117.058	C8H7N	[M+H]+	Indole	Alkaloids	Plumerane	120-72-9	1	121030	124420	146270	46647	47933	52522	428090	475020	448660	419680	C00463	ko00380,ko00400,ko00402,ko01100,ko01110
pmp001287	120.08	103.05	119.073	C8H9N	[M+H]+	N-Benzylmethylene isomethylamine	Alkaloids	Alkaloids	-	1	3557300	4011200	4132900	10679000	12102000	7609500	22770000	21649000	21198000	19932000	--	--
mws0133	123.06	80.05	122.048	C6H6N2O	[M+H]+	Nicotinamide	Alkaloids	Alkaloids	98-92-0	2	3044900	2501000	2782800	2403200	2031300	1846100	2845400	2565900	2622300	2562300	C00153	ko00760,ko01100,ko01240
HJKP000649	136.07	91.05	135.068	C8H9NO	[M+H]+	N-benzylformamide	Alkaloids	Alkaloids	6343-54-0	2	96263	92807	336260	845250	937600	926970	4986800	4847500	5320800	4472600	C15561	--
pme2268	138.05	94.07	137.048	C7H7NO2	[M+H]+	Trigonelline	Alkaloids	Pyridine alkaloids	535-83-1	1	16414000	17157000	18505000	25803000	25408000	29245000	19469000	20597000	20610000	17613000	C01004	ko00760
Lmgp000796	150.06	61.01	149.048	C8H7NO2	[M+H]+	4-Hydroxymandelonitrile	Alkaloids	Phenolamine	13093-65-7	1	1194600	1342400	1826200	4060800	3581900	4245600	17100000	17115000	20064000	17612000	C00650	--
pme2244	190.09	118.07	189.07	C11H11NO2	[M+H]+	3-Indolepropionic acid	Alkaloids	Plumerane	830-96-6	2	1169.1	4556.3	4094.9	9	1805	4656.1	46263	51079	44788	49552	--	--
Zmbp002538	205.1	146.06	204.09	C11H12N2O2	[M+H]+	1-Methoxy-indole-3-acetamide	Alkaloids	Plumerane	-	1	114920	350230	371620	113780	140110	175610	3340400	3062100	2824000	2525100	--	--
Hmyp002656	222.08	130.06	221.068	C11H11NO4	[M+H]+	Methyl dioxindole-3-acetate	Alkaloids	Plumerane	57061-18-4	1	52915	115020	73114	46613	43752	47549	119160	130700	113640	124480	--	--
pmb0490	235.14	147.04	234.137	C13H18N2O2	[M+H]+	p-Coumaroylputrescine	Alkaloids	Phenolamine	34136-53-3	2	14947000	11447000	13859000	636020	39871	104660	11013000	10366000	12230000	10375000	C18326	ko00330,ko01100
mws1383	243.09	145	242.08	C12H10N4O2	[M+H]+	Lumichrome	Alkaloids	Alkaloids	1086-80-2	1	38851	38780	39210	31242	33583	42251	89253	84323	89913	80340	C01727	ko00740
Lmlp003161	265.15	177.06	264.147	C14H20N2O3	[M+H]+	N-Feruloylputrescine	Alkaloids	Phenolamine	501-13-3	2	3189700	2380200	3000000	118480	32829	37280	1650300	1172300	1409900	1277300	C10497	ko00330,ko01100
pmb2211	343.3	240.7	342.288	C19H38N2O3	[M+H]+	Cocamidopropyl betaine	Alkaloids	Alkaloids	-	1	25336	19955	13507	11683	17529	24601	28358	27707	29379	20514	--	--
pmp001016	398.34	398.3	397.334	C27H43NO	[M+H]+	Shinonomenine	Alkaloids	Steroid alkaloids	70598-84-4	2	9	14959	9	9	9	9	60572	34778	33500	25855	--	--
pmp001018	414.34	414.3	413.329	C27H43NO2	[M+H]+	Puqiedinone	Alkaloids	Steroid alkaloids	96997-98-7	2	732850	627630	660200	1147400	1160800	1663900	1865400	1535500	1535200	1057600	--	--
pmp001020	414.34	414.3	413.329	C27H43NO2	[M+H]+	Korseveridine	Alkaloids	Steroid alkaloids	20072-14-4	2	2250300	2000600	2218600	5795500	5606800	7396100	8475800	4483300	5200300	4280000	--	--
pmp001019	414.34	98.1	413.329	C27H43NO2	[M+H]+	Ebeienine	Alkaloids	Steroid alkaloids	123116-14-3	1	1178000	1709900	1496000	1090700	931680	1033700	1926600	2329100	2532100	2508500	--	--
pmp000132	416.32	398.3	415.309	C26H41NO3	[M+H]+	Pingbeinone	Alkaloids	Steroid alkaloids	125292-91-3	3	59267	46499	45199	85194	132720	178980	99670	89417	98207	89504	--	--
pmp001022	416.35	416.4	415.345	C27H45NO2	[M+H]+	Tortifoline	Alkaloids	Steroid alkaloids	125354-97-4	3	211450	207470	204490	702370	693190	892750	1133300	507440	711380	426280	--	--
MWSslk198	416.35	98.1	415.65	C27H45NO2	[M+H]+	Hupehenine	Alkaloids	Steroid alkaloids	98243-57-3	3	60785	40331	49370	221160	307370	350360	164350	166180	143090	114510	--	--
pmp000134	424.28	406.3	423.277	C27H37NO3	[M+H]+	Ussuriedine	Alkaloids	Steroid alkaloids	125201-07-2	3	3208.3	1235.8	1515.8	7286.1	11680	14919	6948.6	11218	6686.4	9114.2	--	--
MWSmce620	426.3	313.22	425.6	C27H39NO3	[M+H]+	Jervine	Alkaloids	Steroid alkaloids	469-59-0	3	1612.2	1451.6	2700.8	15876	14843	18216	11024	8050.4	7065.7	6020.5	C10811	--
MWStz099	428.32	114.09	427.62	C27H41NO3	[M+H]+	Peimisine	Alkaloids	Steroid alkaloids	19773-24-1	3	77833	139340	129090	98566	155100	225840	325540	315320	299010	267530	--	--
MWSmce602	430.33	412.33	429.64	C27H43NO3	[M+H]+	Peiminine	Alkaloids	Steroid alkaloids	18059-10-4	2	897270	883430	879600	2181700	1914100	2743400	1667000	2084000	2325200	1838500	C10808	--
MWSmce352	430.33	412.33	429.64	C27H43NO3	[M+H]+	Sipeimine	Alkaloids	Steroid alkaloids	61825-98-7	2	740750	661210	704870	1167700	1139600	1469200	1558500	1430500	1360900	1263400	--	--
pmp001028	432.35	414.3	431.34	C27H45NO3	[M+H]+	Korseveramine	Alkaloids	Steroid alkaloids	36506-67-9	1	3496300	2699200	3166800	4846400	5197100	7371300	8048400	7945700	6342000	6115000	--	--
pmp001027	432.35	414.3	431.34	C27H45NO3	[M+H]+	Delafrine	Alkaloids	Steroid alkaloids	119766-89-1	1	388210	397210	439700	1289100	1263300	1758800	1015800	958220	1092200	1031400	--	--
pmp000136	432.35	414.3	431.34	C27H45NO3	[M+H]+	Korseveriline	Alkaloids	Steroid alkaloids	21851-05-8	3	27429	15920	23860	34391	44029	34043	78408	46249	39704	29392	--	--
Amxp04671	432.35	414.34	431.34	C27H45NO3	[M+H]+	Peimine	Alkaloids	Steroid alkaloids	23496-41-5	1	9073800	9638000	9330000	27853000	28430000	39213000	25687000	21850000	26238000	25154000	--	--
pmp000138	442.33	424.3	441.324	C28H43NO3	[M+H]+	Puqienine E	Alkaloids	Steroid alkaloids	-	1	8066.5	6417.6	9400.8	22762	22216	17265	20384	14040	18533	10949	--	--
pmp000139	444.35	426.3	443.34	C28H45NO3	[M+H]+	Puqienine B	Alkaloids	Steroid alkaloids	-	2	11026	12148	16989	44557	40351	52768	48396	56285	44338	30187	--	--
pmp000140	446.33	428.3	445.319	C27H43NO4	[M+H]+	Verticinone N-oxide	Alkaloids	Steroid alkaloids	-	2	744020	1004900	943150	1736700	1995900	2891600	2964400	2466500	1852100	1899800	--	--
pmp001029	446.33	428.3	445.319	C27H43NO4	[M+H]+	Kuroyurinidine	Alkaloids	Steroid alkaloids	123085-17-6	1	508840	1233000	1370500	813400	1155200	4462100	3263400	3432600	3318900	3065400	--	--
pmp000142	448.34	430.3	447.335	C27H45NO4	[M+H]+	Verticine N-oxide	Alkaloids	Steroid alkaloids	-	3	84110	166860	130890	64675	114680	68746	130670	141960	145140	93214	--	--
pmp000145	464.34	446.3	463.33	C27H45NO5	[M+H]+	Pingbeimine A	Alkaloids	Steroid alkaloids	82841-67-6	2	15499	22678	12543	22739	35818	54218	28714	30630	37562	27422	--	--
pmp000147	478.32	460.3	477.309	C27H43NO6	[M+H]+	Pingbeimine C	Alkaloids	Steroid alkaloids	128585-96-6	3	83533	114160	120290	206070	147590	243200	146900	191680	139530	146080	--	--
pmp001030	576.39	576.4	575.382	C33H53NO7	[M+H]+	Yibeinoside A	Alkaloids	Steroid alkaloids	98985-24-1	2	76730	155230	119330	85531	84343	78239	306840	206090	150920	171940	--	--
Amxp04389	592.41	574.38	591.377	C33H53NO8	[M+H]+	Hupehemonoside	Alkaloids	Steroid alkaloids	67968-40-5	1	1703000	2395500	2253600	1629500	1911900	1828300	4499700	4869600	4629000	4231600	--	--
Amxp03588	592.39	574.37	591.377	C33H53NO8	[M+H]+	Edpetiline	Alkaloids	Steroid alkaloids	32685-93-1	1	3064400	4097400	3881600	2186100	2280400	2505400	4552000	4877500	4424300	4538800	--	--

## Sheet: Table S3
Table S3 Differentially expressed alkaloid metabolites identified of F. hupehensis
Index	Formula	Compounds	Class I	Class II	CAS	Level	M-1	M-2	M-3	I-1	I-2	I-3	VIP	p_value	FDR	Fold_Change	Log2FC	Type
Amxp04671	C27H45NO3	Peimine	Alkaloids	Steroid alkaloids	23496-41-5	1	9073800	9638000	9330000	27853000	28430000	39213000	1.17246	0.0257566	0.073448	3.40549	1.76786	up
pmp001020	C27H43NO2	Korseveridine	Alkaloids	Steroid alkaloids	20072-14-4	2	2250300	2000600	2218600	5795500	5606800	7396100	1.17613	0.0170571	0.0620257	2.9057	1.53888	up
MWSmce602	C27H43NO3	Peiminine	Alkaloids	Steroid alkaloids	18059-10-4	2	897270	883430	879600	2181700	1914100	2743400	1.1638	0.0293726	0.073448	2.57084	1.36224	up
pmp000140	C27H43NO4	Verticinone N-oxide	Alkaloids	Steroid alkaloids	-	2	744020	1004900	943150	1736700	1995900	2891600	1.10949	0.0581695	0.101164	2.46063	1.29903	up
pmp001027	C27H45NO3	Delafrine	Alkaloids	Steroid alkaloids	119766-89-1	1	388210	397210	439700	1289100	1263300	1758800	1.17699	0.0227494	0.0699982	3.519	1.81517	up
pmp001022	C27H45NO2	Tortifoline	Alkaloids	Steroid alkaloids	125354-97-4	3	211450	207470	204490	702370	693190	892750	1.18207	0.0133946	0.0535783	3.67063	1.87603	up
MWSslk198	C27H45NO2	Hupehenine	Alkaloids	Steroid alkaloids	98243-57-3	3	60785	40331	49370	221160	307370	350360	1.16746	0.0214788	0.0699982	5.84034	2.54605	up
pmp000132	C26H41NO3	Pingbeinone	Alkaloids	Steroid alkaloids	125292-91-3	3	59267	46499	45199	85194	132720	178980	1.06003	0.0901799	0.137574	2.62905	1.39454	up
pmp000139	C28H45NO3	Puqienine B	Alkaloids	Steroid alkaloids	-	2	11026	12148	16989	44557	40351	52768	1.17057	0.00439688	0.0348374	3.42793	1.77734	up
pmp000138	C28H43NO3	Puqienine E	Alkaloids	Steroid alkaloids	-	1	8066.5	6417.6	9400.8	22762	22216	17265	1.15414	0.00783841	0.0348374	2.60596	1.38181	up
MWSmce620	C27H39NO3	Jervine	Alkaloids	Steroid alkaloids	469-59-0	3	1612.2	1451.6	2700.8	15876	14843	18216	1.18307	0.00178315	0.0348374	8.48888	3.08557	up
pmp000134	C27H37NO3	Ussuriedine	Alkaloids	Steroid alkaloids	125201-07-2	3	3208.3	1235.8	1515.8	7286.1	11680	14919	1.10098	0.0436191	0.083084	5.68551	2.50729	up
pmb1096	C8H7N	Indole	Alkaloids	Plumerane	120-72-9	1	121030	124420	146270	46647	47933	52522	1.17256	0.00698606	0.0348374	0.375528	-1.41301	down
Lmgp000796	C8H7NO2	4-Hydroxymandelonitrile	Alkaloids	Phenolamine	13093-65-7	1	1194600	1342400	1826200	4060800	3581900	4245600	1.16605	0.000803637	0.0321455	2.72467	1.44608	up
pmb0490	C13H18N2O2	p-Coumaroylputrescine	Alkaloids	Phenolamine	34136-53-3	2	14947000	11447000	13859000	636020	39871	104660	1.11868	0.0049334	0.0348374	0.0193911	-5.68846	down
Lmlp003161	C14H20N2O3	N-Feruloylputrescine	Alkaloids	Phenolamine	501-13-3	2	3189700	2380200	3000000	118480	32829	37280	1.16394	0.00698861	0.0348374	0.022006	-5.50596	down
pmp001287	C8H9N	N-Benzylmethylene isomethylamine	Alkaloids	Alkaloids	-	1	3557300	4011200	4132900	10679000	12102000	7609500	1.13927	0.0403556	0.0807112	2.59717	1.37694	up
HJKP000649	C8H9NO	N-benzylformamide	Alkaloids	Alkaloids	6343-54-0	2	96263	92807	336260	845250	937600	926970	1.10724	0.00647533	0.0348374	5.15832	2.3669	up

## Sheet: Table S4
Table S4 Overview of the RNA-Seq data
Sample	Raw Reads	Clean Reads	Clean Base(G)	Error Rate(%)	Q20(%)	Q30(%)	GC Content(%)
I-1	48355062	46660944	7	0.03	97.17	92.24	50.03
I-2	46249252	42905722	6.44	0.03	97.25	92.41	50.71
I-3	47361118	44050990	6.61	0.03	97.24	92.39	50.24
Subtotal/ average	141965432	133617656	20.05	0.03	97.22	92.35	50.33
M-1	60351812	58309016	8.75	0.03	97.3	92.84	51.13
M-2	58110168	57037096	8.56	0.03	97.22	92.65	51.04
M-3	57505932	55527748	8.33	0.03	97.38	92.99	50.97
Subtotal/ average	175967912	170873860	25.64	0.03	97.3	92.83	51.05

## Sheet: Table S5
Table S5 Genes selected for qRT-PCR validation
ID	Gene name	Swissprot
Cluster-1061.49449	LAX3	LAX3_MEDTR RecName: Full=Auxin transporter-like protein 3; AltName: Full=AUX1-like protein 3; AltName: Full=MtLAX3;
Cluster-1061.1828	BH035	BH035_ARATH RecName: Full=Transcription factor bHLH35; AltName: Full=Basic helix-loop-helix protein 35; Short=AtbHLH35; Short=bHLH 35; AltName: Full=Transcription factor EN 41; AltName: Full=bHLH transcription factor bHLH035;
Cluster-1061.52189	ERF92	ERF92_ARATH RecName: Full=Ethylene-responsive transcription factor 1B; Short=AtERF1B; AltName: Full=Ethylene-responsive element-binding factor 1B; Short=EREBP-1B;
Cluster-1061.30717	CAT1	CATA1_GOSHI RecName: Full=Catalase isozyme 1;
Cluster-1061.25443	CAS1	CAS1_BETPL RecName: Full=Cycloartenol synthase;
Cluster-1061.51603	HMGS	HMCS_ARATH RecName: Full=Hydroxymethylglutaryl-CoA synthase; Short=HMG-CoA synthase;
Cluster-1061.14639	HMGR1	HMDH1_GOSHI RecName: Full=3-hydroxy-3-methylglutaryl-coenzyme A reductase 1; Short=HMG-CoA reductase 1;
Cluster-1061.43179	FACE1	FACE1_ORYSJ RecName: AltName: Full=Farnesylated proteins-converting enzyme 1; Short=FACE-1; AltName: Full=Prenyl protein-specific endoprotease 1; AltName: Full=Zinc metalloproteinase Ste24 homolog;
Cluster-1061.40906	ICME-3	ICME_ARATH RecName: Full=Isoprenylcysteine alpha-carbonyl methylesterase ICME;

## Sheet: Table S6
Table S6 key DEGs in the steroidal alkaloid biosynthesis
ID	Gene name	I	M	Swissprot
Cluster-1061.23301	DXR	12.8967	0	DXR_ORYSJ RecName: Full=1-deoxy-D-xylulose 5-phosphate reductoisomerase, chloroplastic; Short=1-deoxyxylulose-5-phosphate reductoisomerase; Short=DXP
Cluster-1061.40679	HMGS-1	7.15333	2.74667	HMCS_ARATH RecName: Full=Hydroxymethylglutaryl-CoA synthase; Short=HMG-CoA synthase;
Cluster-1061.51603	HMGS-2	2.37667	0.26	HMCS_ARATH RecName: Full=Hydroxymethylglutaryl-CoA synthase; Short=HMG-CoA synthase;
Cluster-1061.14639	HMGR1	5.59667	0	HMDH1_GOSHI RecName: Full=3-hydroxy-3-methylglutaryl-coenzyme A reductase 1; Short=HMG-CoA reductase 1;
Cluster-1061.25443	CAS-1	31.7767	12.7933	CAS1_BETPL RecName: Full=Cycloartenol synthase;
Cluster-1061.43486	CAS-2	5.94667	2.96	CAS_ORYSJ RecName: Full=Cycloartenol synthase;
Cluster-1061.10879	SMT1-1	4.01	0.306667	SMT1_ORYSJ RecName: Full=Cycloartenol-C-24-methyltransferase 1;
Cluster-1061.20603	SMT1-2	1.67667	0.0233333	SMT1_ORYSJ RecName: Full=Cycloartenol-C-24-methyltransferase 1;
Cluster-1061.41113	SMT1-3	3.41	0	SMT1_ORYSJ RecName: Full=Cycloartenol-C-24-methyltransferase 1;
Cluster-9261.0	CYP 90A1	3.24	0.3	C90A1_ARATH RecName: Full=Cytochrome P450 90A1;
Cluster-1061.21503	DET2-1	26.4833	8.78667	DET2_GOSHI RecName: Full=Steroid 5-alpha-reductase DET2; Short=GhDET2;
Cluster-1061.24035	DET2-2	21.49	3.86	DET2_GOSHI RecName: Full=Steroid 5-alpha-reductase DET2; Short=GhDET2;

## Sheet: Table S7
Table S7 key DEGs in the oxidative phosphorylation pathway
ID	Gene name	I	M	Swissprot
Cluster-1061.34319	NDUS3	65.61	27.97	NDUS3_ORYSJ RecName: Full=NADH dehydrogenase [ubiquinone] iron-sulfur protein 3; EC=1.6.5.3; EC=1.6.99.3; AltName: Full=NADH dehydrogenase subunit 9;
Cluster-1061.36373	NDUS5A	20.3533	6.00667	NDS5A_ARATH RecName: Full=NADH dehydrogenase [ubiquinone] iron-sulfur protein 5-A;
Cluster-1061.27588	NDUAS6	199.123	25.02	NDUA6_ARATH RecName: Full=NADH dehydrogenase [ubiquinone] 1 alpha subcomplex subunit 6;
Cluster-1061.30222	NDUAS12-1	102.537	51.4433	NDUAC_ARATH RecName: Full=Probable NADH dehydrogenase [ubiquinone] 1 alpha subcomplex subunit 12;
Cluster-1061.32004	NDUAS12-2	94.59	32.9033	NDUAC_ARATH RecName: Full=Probable NADH dehydrogenase [ubiquinone] 1 alpha subcomplex subunit 12;
Cluster-1061.35157	FP	40.85	99.9167	SDHA_ORYSJ RecName: Full=Succinate dehydrogenase [ubiquinone] flavoprotein subunit, mitochondrial; EC=1.3.5.1 {ECO:0000250|UniProtKB:P31040}; AltName: Full=Flavoprotein subunit of complex II; Short=FP; Flags: Precursor;
Cluster-1061.20553	SDS32	38.6733	125.093	SDH32_ORYSJ RecName: Full=Succinate dehydrogenase subunit 3-2, mitochondrial {ECO:0000305}; Flags: Precursor;
Cluster-1061.34890	ERF114	2.13667	0.143333	EF114_ARATH RecName: Full=Ethylene-responsive transcription factor ERF114 {ECO:0000303|PubMed:16407444}; AltName: Full=ERF bud enhancer {ECO:0000303|PubMed:23616605};
Cluster-1061.28554	COX6a	243.257	72.2767	COX6A_ARATH RecName: Full=Cytochrome c oxidase subunit 6a, mitochondrial; Short=AtCOX6a; Flags: Precursor;
Cluster-1061.23439	ATPSBM	6.32333	1.32667	ATPBM_NICPL RecName: Full=ATP synthase subunit beta, mitochondrial; EC=3.6.3.14; Flags: Precursor;
Cluster-1061.28071	ATPSGM	7.65	0.533333	ATPG3_IPOBA RecName: Full=ATP synthase subunit gamma, mitochondrial; AltName: Full=F-ATPase gamma subunit; Flags: Precursor;
Cluster-1061.44968	LEUNIG	9.81667	5.36667	LEUNG_ARATH RecName: Full=Transcriptional corepressor LEUNIG {ECO:0000303|PubMed:11058164}; AltName: Full=Protein ROTUNDA2 {ECO:0000303|PubMed:15208345};
Cluster-1061.30951	VATPSE1-1	247.79	135.897	VATE1_ARATH RecName: Full=V-type proton ATPase subunit E1; Short=V-ATPase subunit E1; AltName: Full=Protein EMBRYO DEFECTIVE 2448; AltName: Full=Vacuolar H(+)-ATPase subunit E isoform 1; AltName: Full=Vacuolar proton pump subunit E1;
Cluster-1061.31556	VATPSE1-2	665.493	231.533	VATE1_ARATH RecName: Full=V-type proton ATPase subunit E1; Short=V-ATPase subunit E1; AltName: Full=Protein EMBRYO DEFECTIVE 2448; AltName: Full=Vacuolar H(+)-ATPase subunit E isoform 1; AltName: Full=Vacuolar proton pump subunit E1;
Cluster-1061.31312	ATP16PS	507.523	259.133	A0A0C9S742_9SPER RecName: Full=V-type proton ATPase proteolipid subunit {ECO:0000256|RuleBase:RU363060};
Cluster-9050.0	PMATP11	1.80667	0.0566667	PMA11_ARATH RecName: Full=ATPase 11, plasma membrane-type; EC=3.6.3.6; AltName: Full=Proton pump 11;
Cluster-1061.24875	PMATP-1	46	18.4533	PMA1_ORYSJ RecName: Full=Plasma membrane ATPase; EC=3.6.3.6; AltName: Full=Proton pump;
Cluster-1061.25652	PMATP-2	5.14333	0	PMA1_ORYSJ RecName: Full=Plasma membrane ATPase; EC=3.6.3.6; AltName: Full=Proton pump;
Cluster-1061.27552	PMATP-3	6.21333	0.69	PMA1_ORYSJ RecName: Full=Plasma membrane ATPase; EC=3.6.3.6; AltName: Full=Proton pump;
Cluster-1061.35281	PMATP-4	38.0233	5.99333	PMA1_ORYSJ RecName: Full=Plasma membrane ATPase; EC=3.6.3.6; AltName: Full=Proton pump;
Cluster-1061.37100	PMATP-5	11.86	2.30333	PMA1_NICPL RecName: Full=Plasma membrane ATPase 1; EC=3.6.3.6; AltName: Full=Proton pump 1;
Cluster-1061.37098	PMATP-11	43.0167	2.61	PMA11_ARATH RecName: Full=ATPase 11, plasma membrane-type; EC=3.6.3.6; AltName: Full=Proton pump 11;
Cluster-1061.37650	PMATP4	9.93333	0.743333	PMA4_NICPL RecName: Full=Plasma membrane ATPase 4; EC=3.6.3.6; AltName: Full=Proton pump 4;
Cluster-1061.20420	SIP-1	43.4233	7.23	IPYR_MAIZE RecName: Full=Soluble inorganic pyrophosphatase; EC=3.6.1.1; AltName: Full=Pyrophosphate phospho-hydrolase; Short=PPase;
Cluster-1061.28720	SIP-2	39.9467	5.58333	IPYR_MAIZE RecName: Full=Soluble inorganic pyrophosphatase; EC=3.6.1.1; AltName: Full=Pyrophosphate phospho-hydrolase; Short=PPase;

## Sheet: Table S8
Table S8 key DEGs in plant hormone signal transduction pathways
Enzyme number	ID	I	M	Swissprot
AUX1	Cluster-1061.49449	0.76	4.36667	LAX3_MEDTR RecName: Full=Auxin transporter-like protein 3; AltName: Full=AUX1-like protein 3; AltName: Full=MtLAX3;
	Cluster-1061.51696	1.33333	3.90333	LAX2_MEDTR RecName: Full=Auxin transporter-like protein 2; AltName: Full=AUX1-like protein 2; AltName: Full=MtLAX2;
TIR1	Cluster-1061.4925	0.09	3.05667	TIR1_ARATH RecName: Full=Protein TRANSPORT INHIBITOR RESPONSE 1; AltName: Full=Weak ethylene-insensitive protein 1;
AUX/IAA	Cluster-1061.33193	0.783333	0.23	IAA1_ORYSJ RecName: Full=Auxin-responsive protein IAA1; AltName: Full=Indoleacetic acid-induced protein 1;
	Cluster-1061.38504	32.1433	7.76	IAA4_ARATH RecName: Full=Auxin-responsive protein IAA4; AltName: Full=Auxin-induced protein AUX2-11; AltName: Full=Indoleacetic acid-induced protein 4;
ARF	Cluster-1061.27164	0.98	0	ARFR_ARATH RecName: Full=Auxin response factor 18;
	Cluster-1061.32138	1.68	0.236667	ARFS_ORYSJ RecName: Full=Auxin response factor 19; AltName: Full=OsARF7a;
	Cluster-1061.32171	2.60667	0.193333	ARFS_ORYSJ RecName: Full=Auxin response factor 19; AltName: Full=OsARF7a;
	Cluster-1061.40381	2.45667	0.236667	ARFS_ORYSJ RecName: Full=Auxin response factor 19; AltName: Full=OsARF7a;
	Cluster-1061.45552	1.80667	0.203333	ARFS_ORYSJ RecName: Full=Auxin response factor 19; AltName: Full=OsARF7a;
GH3	Cluster-1061.33488	1.98	0.0966667	GH310_ARATH RecName: Full=Indole-3-acetic acid-amido synthetase GH3.10 {ECO:0000305}; EC=6.3.2.- {ECO:0000305}; AltName: Full=Auxin-responsive GH3-like protein 10
SAUR	Cluster-11128.0	3.67	0.106667	SAU50_ARATH RecName: Full=Auxin-responsive protein SAUR50 {ECO:0000303|PubMed:12036261}; AltName: Full=Protein SMALL AUXIN UP RNA 50 {ECO:0000303|PubMed:12036261};
	Cluster-1061.36764	20.4467	6.15333	SAU71_ARATH RecName: Full=Auxin-responsive protein SAUR71 {ECO:0000305}; AltName: Full=Protein SMALL AUXIN UP RNA 71 {ECO:0000303|PubMed:12036261};
BAK1	Cluster-1061.18286	5.47333	3.00333	Y1765_ARATH RecName: Full=Probable LRR receptor-like serine/threonine-protein kinase At1g07650; EC=2.7.11.1; Flags: Precursor;
	Cluster-1061.23967	7.32333	0.666667	Y1765_ARATH RecName: Full=Probable LRR receptor-like serine/threonine-protein kinase At1g07650; EC=2.7.11.1; Flags: Precursor;
BSK	Cluster-1061.27874	193.37	70.5	BSK1_ARATH RecName: Full=Serine/threonine-protein kinase BSK1 {ECO:0000305};
	Cluster-1061.32181	97.2867	50.7933	BSK1_ARATH RecName: Full=Serine/threonine-protein kinase BSK1 {ECO:0000305};
	Cluster-1061.32183	18.7367	9.32	BSK1_ARATH RecName: Full=Serine/threonine-protein kinase BSK1 {ECO:0000305};
	Cluster-1061.42336	3.24	1.26	BSK2_ARATH RecName: Full=Serine/threonine-protein kinase BSK2 {ECO:0000305};
BZR1/2	Cluster-1061.29283	38.2767	20.6	BZR3_ORYSJ RecName: Full=Protein BZR1 homolog 3; Short=OsBZR3; AltName: Full=Protein BRASSINAZOLE-RESISTANT 1 homolog 3;
TCH4	Cluster-1061.24427	4.27	0.0266667	XTH22_ARATH RecName: Full=Xyloglucan endotransglucosylase/hydrolase protein 22; Short=At-XTH22; Short=XTH-22; EC=2.4.1.207; AltName: Full=Touch protein 4; Flags: Precursor;
	Cluster-1061.28833	69.2067	0.16	XTH23_ARATH RecName: Full=Probable xyloglucan endotransglucosylase/hydrolase protein 23; Short=At-XTH23; Short=XTH-23; EC=2.4.1.207; Flags: Precursor;
	Cluster-1061.30656	3.83	0	XTH22_ARATH RecName: Full=Xyloglucan endotransglucosylase/hydrolase protein 22; Short=At-XTH22; Short=XTH-22; EC=2.4.1.207; AltName: Full=Touch protein 4; Flags: Precursor;
	Cluster-1061.39746	40.9167	0.233333	XTH23_ARATH RecName: Full=Probable xyloglucan endotransglucosylase/hydrolase protein 23; Short=At-XTH23; Short=XTH-23; EC=2.4.1.207; Flags: Precursor;
CYCD3	Cluster-1061.52286	2.62	13.0767	CCD32_ORYSJ RecName: Full=Cyclin-D3-2; AltName: Full=G1/S-specific cyclin-D3-2; Short=CycD3;2;
JAR1	Cluster-1061.31194	113.773	60.9833	GH35_ORYSJ RecName: Full=Jasmonic acid-amido synthetase JAR1 {ECO:0000305}
COI1	Cluster-1061.27581	1.71333	0.176667	HDT2_MAIZE RecName: Full=Histone deacetylase HDT2; AltName: Full=Histone deacetylase 2b; Short=HD2b; AltName: Full=Zm-HD2b;
	Cluster-1061.33877	142.807	79.6433	HDT2_MAIZE RecName: Full=Histone deacetylase HDT2; AltName: Full=Histone deacetylase 2b; Short=HD2b; AltName: Full=Zm-HD2b;
JAZ	Cluster-1061.55356	0	5.05333	TI10A_ARATH RecName: Full=Protein TIFY 10A; AltName: Full=Jasmonate ZIM domain-containing protein 1;
	Cluster-1061.5808	0.17	8.22667	TI10C_ORYSJ RecName: Full=Protein TIFY 10c {ECO:0000305}; Short=OsTIFY10c {ECO:0000303|PubMed:19618278}; AltName: Full=Jasmonate ZIM domain-containing protein 8 {ECO:0000305}; Short=OsJAZ8 {ECO:0000303|PubMed:19618278}; AltName: Full=OsJAZ7 {ECO:0000303|PubMed:21332845};
	Cluster-1061.7730	0	3.03667	TI10C_ORYSJ RecName: Full=Protein TIFY 10c {ECO:0000305}; Short=OsTIFY10c {ECO:0000303|PubMed:19618278}; AltName: Full=Jasmonate ZIM domain-containing protein 8 {ECO:0000305}; Short=OsJAZ8 {ECO:0000303|PubMed:19618278}; AltName: Full=OsJAZ7 {ECO:0000303|PubMed:21332845};
	Cluster-1061.8113	0	2.16	AB5G_ORYSI RecName: Full=ABC transporter G family member 5 {ECO:0000305}; Short=ABC transporter ABCG.5 {ECO:0000305}; Short=OsABCG5 {ECO:0000305}; AltName: Full=White-brown complex homolog protein 5 {ECO:0000305}; Short=OsWBC5 {ECO:0000305};
MYC2	Cluster-1061.1828	0.395	9.16667	SPX3_ARATH RecName: Full=SPX domain-containing protein 3; AltName: Full=Protein SPX DOMAIN GENE 3; Short=AtSPX3;
	Cluster-1061.18970	0.63	4.00667	BH035_ARATH RecName: Full=Transcription factor bHLH35; AltName: Full=Basic helix-loop-helix protein 35; Short=AtbHLH35; Short=bHLH 35; AltName: Full=Transcription factor EN 41; AltName: Full=bHLH transcription factor bHLH035;
	Cluster-1061.18974	1.15	7.56667	BH035_ARATH RecName: Full=Transcription factor bHLH35; AltName: Full=Basic helix-loop-helix protein 35; Short=AtbHLH35; Short=bHLH 35; AltName: Full=Transcription factor EN 41; AltName: Full=bHLH transcription factor bHLH035;
	Cluster-1061.4055	0.12	2.80333	BH025_ARATH RecName: Full=Transcription factor bHLH25; AltName: Full=Basic helix-loop-helix protein 25; Short=AtbHLH25; Short=bHLH 25; AltName: Full=Transcription factor EN 29; AltName: Full=bHLH transcription factor bHLH025;
	Cluster-1061.4057	0.423333	9.06	SMC22_ARATH RecName: Full=Structural maintenance of chromosomes protein 2-2; Short=AtSMC2-2; AltName: Full=Chromosome-associated protein E-2; Short=AtCAP-E2;
	Cluster-1061.5197	0	1.56333	BH035_ARATH RecName: Full=Transcription factor bHLH35; AltName: Full=Basic helix-loop-helix protein 35; Short=AtbHLH35; Short=bHLH 35; AltName: Full=Transcription factor EN 41; AltName: Full=bHLH transcription factor bHLH035;
	Cluster-1061.52647	0	2.48667	BH035_ARATH RecName: Full=Transcription factor bHLH35; AltName: Full=Basic helix-loop-helix protein 35; Short=AtbHLH35; Short=bHLH 35; AltName: Full=Transcription factor EN 41; AltName: Full=bHLH transcription factor bHLH035;
	Cluster-1061.54234	0	3.02333	BH093_ARATH RecName: Full=Transcription factor bHLH93; AltName: Full=Basic helix-loop-helix protein 93; Short=AtbHLH93; Short=bHLH 93; AltName: Full=Transcription factor EN 47; AltName: Full=bHLH transcription factor bHLH093;
CTR1	Cluster-1061.21839	0.02	1.65	CTR1_ARATH RecName: Full=Serine/threonine-protein kinase CTR1 {ECO:0000303|PubMed:8431946}; EC=2.7.11.1 {ECO:0000305}; AltName: Full=Protein CONSTITUTIVE TRIPLE RESPONSE1 {ECO:0000303|PubMed:8431946};
	Cluster-1061.29116	3.64	8.29667	CTR1_ARATH RecName: Full=Serine/threonine-protein kinase CTR1 {ECO:0000303|PubMed:8431946}; EC=2.7.11.1 {ECO:0000305}; AltName: Full=Protein CONSTITUTIVE TRIPLE RESPONSE1 {ECO:0000303|PubMed:8431946};
	Cluster-1061.4871	0	3.00667	LRX4_ARATH RecName: Full=Leucine-rich repeat extensin-like protein 4; Short=AtLRX4; Short=LRR/EXTENSIN4; AltName: Full=Cell wall hydroxyproline-rich glycoprotein; Flags: Precursor;
SIMKK	Cluster-1061.46375	3.41667	1.09667	G1L9_ORYSI RecName: Full=Protein G1-like9;
MPK6	Cluster-1061.30453	101.897	54.5633	MPK1_ORYSJ RecName: Full=Mitogen-activated protein kinase 1; Short=MAP kinase 1; EC=2.7.11.24; AltName: Full=MAP kinase 6; AltName: Full=OsMAPK6; AltName: Full=OsSIPK;
EIN2	Cluster-1061.23967	7.32333	0.666667	Y1765_ARATH RecName: Full=Probable LRR receptor-like serine/threonine-protein kinase At1g07650; EC=2.7.11.1; Flags: Precursor;
EIN3	Cluster-1061.15579	2.32333	0.646667	EIL1_ARATH RecName: Full=ETHYLENE INSENSITIVE 3-like 1 protein;
ERF1/2	Cluster-1061.52189	0.25	6.42667	ERF92_ARATH RecName: Full=Ethylene-responsive transcription factor 1B; Short=AtERF1B; AltName: Full=Ethylene-responsive element-binding factor 1B; Short=EREBP-1B;

## Sheet: Table S9
Table S9 DEGs encoding CYPs and ABC transporters identified under the intercropping and monoculture systems
	ID	I	M
CYPs	Cluster-1061.21818	3	0.89
	Cluster-1061.17736	9.88	2.06
	Cluster-1061.37033	90.26	2.95333
	Cluster-1061.37035	28.3333	1.65667
	Cluster-1061.42937	9.16333	1.44333
	Cluster-1061.32692	6.17333	1.08
	Cluster-1061.31237	125.597	27.7533
	Cluster-1061.35730	87.6567	17.9533
	Cluster-1061.26341	23.0667	7.23667
	Cluster-1061.35922	51.8267	13.7267
	Cluster-1061.31348	230.513	113.07
	Cluster-6518.0	2.62	0.28
	Cluster-1061.1708	3.37333	1.16333
	Cluster-9261.0	3.24	0.3
	Cluster-1061.50146	0.403333	1.79333
	Cluster-1061.51100	0.296667	49.8433
	Cluster-1061.3951	0	2.65333
	Cluster-1061.8282	1.27667	64.07
	Cluster-1061.7931	0.0266667	65.1333
	Cluster-1061.22705	6.57	18.52
	Cluster-1061.23993	2.24333	14.53
	Cluster-1061.44252	7.76333	109.993
	Cluster-1061.6835	0	8.72333
	Cluster-1061.52824	0	3.92333
	Cluster-1061.32615	2.11	24.44
	Cluster-1061.30754	0.3	5.89333
	Cluster-1061.15553	1.85	7.98667
	Cluster-1061.40955	0.213333	8.93
	Cluster-1061.23486	2.49667	5.95
	Cluster-1061.57686	0.843333	3.08
	Cluster-1061.8828	0.886667	137.787
	Cluster-1061.9569	0	7.41667
	Cluster-1061.8222	1.05667	23.7933
	Cluster-1061.7412	0	28.4567
	Cluster-1061.850	0	7.41667
	Cluster-1061.8128	0.01	25.8833
	Cluster-1061.42597	3.93	168.24
	Cluster-1061.815	1.83	6.96333
	Cluster-1061.28566	3.30333	12.1933
	Cluster-1061.18552	3.17667	88.5867
	Cluster-1061.15775	2.72	31.4367
	Cluster-1061.30747	5.59667	33.5867
	Cluster-1061.16329	4.71333	244.19
	Cluster-1061.43307	18.26	231.497

## Sheet: Table S10
Table S10 Transcription factors identified under the intercropping and monoculture systems
ID	Family	Category	Classification
Cluster-9894.0	C2H2	TF	C2H2
Cluster-9479.0	mTERF	TR	mTERF
Cluster-9351.0	NAC	TF	NAC
Cluster-9025.0	NAC	TF	NAC
Cluster-8943.0	HB-KNOX	TF	HB->HB-KNOX
Cluster-8020.0	SET	TR	SET
Cluster-7092.0	C2H2	TF	C2H2
Cluster-12227.0	HSF	TF	HSF
Cluster-11657.1	zf-HD	TF	zf-HD
Cluster-11350.0	GNAT	TR	GNAT
Cluster-11125.0	WRKY	TF	WRKY
Cluster-11114.2	TCP	TF	TCP
Cluster-10730.0	C2H2	TF	C2H2
Cluster-1061.9928	bZIP	TF	bZIP
Cluster-1061.9683	NAC	TF	NAC
Cluster-1061.9676	bHLH	TF	bHLH
Cluster-1061.9606	bZIP	TF	bZIP
Cluster-1061.9343	NAC	TF	NAC
Cluster-1061.9146	NAC	TF	NAC
Cluster-1061.9144	NAC	TF	NAC
Cluster-1061.9141	bHLH	TF	bHLH
Cluster-1061.9001	C2C2-YABBY	TF	C2C2->C2C2-YABBY
Cluster-1061.8598	C2H2	TF	C2H2
Cluster-1061.8497	C2H2	TF	C2H2
Cluster-1061.8493	C2H2	TF	C2H2
Cluster-1061.29292	MADS-M-type	TF	MADS->MADS-M-type
Cluster-1061.8318	bZIP	TF	bZIP
Cluster-1061.8278	C2H2	TF	C2H2
Cluster-1061.8242	AP2/ERF-ERF	TF	AP2/ERF->AP2/ERF-ERF
Cluster-1061.8239	MYB	TF	MYB->MYB
Cluster-1061.8185	AP2/ERF-ERF	TF	AP2/ERF->AP2/ERF-ERF
Cluster-1061.8132	SWI/SNF-BAF60b	TR	SWI/SNF-BAF60b
Cluster-1061.8102	FAR1	TF	FAR1
Cluster-1061.8087	AP2/ERF-ERF	TF	AP2/ERF->AP2/ERF-ERF
Cluster-1061.7982	Trihelix	TF	Trihelix
Cluster-1061.7965	MYB	TF	MYB->MYB
Cluster-1061.7897	Jumonji	TR	Jumonji
Cluster-1061.7883	bHLH	TF	bHLH
Cluster-1061.7730	Tify	TF	Tify
Cluster-1061.7471	MYB	TF	MYB->MYB
Cluster-1061.7459	C2C2-LSD	TF	C2C2->C2C2-LSD
Cluster-1061.7399	AP2/ERF-ERF	TF	AP2/ERF->AP2/ERF-ERF
Cluster-1061.7377	NF-YC	TF	NF-Y->NF-YC
Cluster-1061.7102	MYB-related	TF	MYB->MYB-related
Cluster-1061.7101	SBP	TF	SBP
Cluster-1061.7091	C2C2-Dof	TF	C2C2->C2C2-Dof
Cluster-1061.7040	Trihelix	TF	Trihelix
Cluster-1061.7026	GARP-G2-like	TF	GARP->GARP-G2-like
Cluster-1061.6986	C2H2	TF	C2H2
Cluster-1061.6947	HMG	TR	HMG
Cluster-1061.21562	bHLH	TF	bHLH
Cluster-1061.6717	B3	TF	B3->B3
Cluster-1061.6677	FAR1	TF	FAR1
Cluster-1061.6625	MYB	TF	MYB->MYB
Cluster-1061.6624	bZIP	TF	bZIP
Cluster-1061.6496	AP2/ERF-ERF	TF	AP2/ERF->AP2/ERF-ERF
Cluster-1061.6469	C2C2-GATA	TF	C2C2->C2C2-GATA
Cluster-1061.6194	MYB	TF	MYB->MYB
Cluster-1061.6106	WRKY	TF	WRKY
Cluster-1061.5977	bZIP	TF	bZIP
Cluster-1061.5863	HB-BELL	TF	HB->HB-BELL
Cluster-1061.5816	FAR1	TF	FAR1
Cluster-1061.5812	WRKY	TF	WRKY
Cluster-1061.5808	Tify	TF	Tify
Cluster-1061.5792	bHLH	TF	bHLH
Cluster-1061.57689	AP2/ERF-ERF	TF	AP2/ERF->AP2/ERF-ERF
Cluster-1061.5761	GARP-G2-like	TF	GARP->GARP-G2-like
Cluster-1061.57324	WRKY	TF	WRKY
Cluster-1061.57305	TCP	TF	TCP
Cluster-1061.57249	SBP	TF	SBP
Cluster-1061.57196	MYB	TF	MYB->MYB
Cluster-1061.5712	bHLH	TF	bHLH
Cluster-1061.55822	GRF	TF	GRF
Cluster-1061.55367	C2C2-Dof	TF	C2C2->C2C2-Dof
Cluster-1061.55356	Tify	TF	Tify
Cluster-1061.55095	AUX/IAA	TR	AUX/IAA
Cluster-1061.55016	SET	TR	SET
Cluster-1061.54948	NAC	TF	NAC
Cluster-1061.54712	HB-WOX	TF	HB->HB-WOX
Cluster-1061.54677	TCP	TF	TCP
Cluster-1061.54635	MYB-related	TF	MYB->MYB-related
Cluster-1061.54521	AP2/ERF-ERF	TF	AP2/ERF->AP2/ERF-ERF
Cluster-1061.5437	C2H2	TF	C2H2
Cluster-1061.5436	C2H2	TF	C2H2
Cluster-1061.54234	bHLH	TF	bHLH
Cluster-1061.54172	C2H2	TF	C2H2
Cluster-1061.54014	C2C2-LSD	TF	C2C2->C2C2-LSD
Cluster-1061.5394	bHLH	TF	bHLH
Cluster-1061.5392	MYB-related	TF	MYB->MYB-related
Cluster-1061.53533	HRT	TF	HRT
Cluster-1061.53483	NF-YC	TF	NF-Y->NF-YC
Cluster-1061.53324	NAC	TF	NAC
Cluster-1061.53278	HSF	TF	HSF
Cluster-1061.53209	AP2/ERF-ERF	TF	AP2/ERF->AP2/ERF-ERF
Cluster-1061.53026	NAC	TF	NAC
Cluster-1061.52991	C2H2	TF	C2H2
Cluster-1061.52958	bHLH	TF	bHLH
Cluster-1061.52835	AP2/ERF-ERF	TF	AP2/ERF->AP2/ERF-ERF
Cluster-1061.52733	Others	TR	Others
Cluster-1061.52647	bHLH	TF	bHLH
Cluster-1061.52583	bHLH	TF	bHLH
Cluster-1061.52560	AP2/ERF-ERF	TF	AP2/ERF->AP2/ERF-ERF
Cluster-1061.5247	C2C2-GATA	TF	C2C2->C2C2-GATA
Cluster-1061.52424	mTERF	TR	mTERF
Cluster-1061.52420	AP2/ERF-ERF	TF	AP2/ERF->AP2/ERF-ERF
Cluster-1061.52208	NAC	TF	NAC
Cluster-1061.52189	AP2/ERF-ERF	TF	AP2/ERF->AP2/ERF-ERF
Cluster-1061.52087	MYB	TF	MYB->MYB
Cluster-1061.52027	AP2/ERF-ERF	TF	AP2/ERF->AP2/ERF-ERF
Cluster-1061.5197	bHLH	TF	bHLH
Cluster-1061.51879	AP2/ERF-ERF	TF	AP2/ERF->AP2/ERF-ERF
Cluster-1061.51832	AP2/ERF-ERF	TF	AP2/ERF->AP2/ERF-ERF
Cluster-1061.51770	C2H2	TF	C2H2
Cluster-1061.51766	bZIP	TF	bZIP
Cluster-1061.51765	AP2/ERF-ERF	TF	AP2/ERF->AP2/ERF-ERF
Cluster-1061.51759	HB-HD-ZIP	TF	HB->HB-HD-ZIP
Cluster-1061.51717	HSF	TF	HSF
Cluster-1061.5171	OFP	TF	OFP
Cluster-1061.51328	C2C2-Dof	TF	C2C2->C2C2-Dof
Cluster-1061.51316	HB-BELL	TF	HB->HB-BELL
Cluster-1061.51279	NAC	TF	NAC
Cluster-1061.51213	AP2/ERF-ERF	TF	AP2/ERF->AP2/ERF-ERF
Cluster-1061.51155	LOB	TF	LOB
Cluster-1061.50933	TAZ	TR	TAZ
Cluster-1061.50801	DDT	TR	DDT
Cluster-1061.50777	bHLH	TF	bHLH
Cluster-1061.50735	bHLH	TF	bHLH
Cluster-1061.50605	NF-YB	TF	NF-Y->NF-YB
Cluster-1061.50520	MYB	TF	MYB->MYB
Cluster-1061.50470	HB-BELL	TF	HB->HB-BELL
Cluster-1061.50422	GARP-G2-like	TF	GARP->GARP-G2-like
Cluster-1061.5016	OFP	TF	OFP
Cluster-1061.49984	TCP	TF	TCP
Cluster-1061.49568	C2H2	TF	C2H2
Cluster-1061.49534	NAC	TF	NAC
Cluster-1061.49533	NAC	TF	NAC
Cluster-1061.49418	C3H	TF	C3H
Cluster-1061.49156	bZIP	TF	bZIP
Cluster-1061.48809	GNAT	TR	GNAT
Cluster-1061.48620	SET	TR	SET
Cluster-1061.48606	bHLH	TF	bHLH
Cluster-1061.48579	WRKY	TF	WRKY
Cluster-1061.4848	WRKY	TF	WRKY
Cluster-1061.48113	SNF2	TR	SNF2
Cluster-1061.47895	mTERF	TR	mTERF
Cluster-1061.47841	WRKY	TF	WRKY
Cluster-1061.47830	SNF2	TR	SNF2
Cluster-1061.47653	SET	TR	SET
Cluster-1061.47539	B3-ARF	TF	B3->B3-ARF
Cluster-1061.47373	bHLH	TF	bHLH
Cluster-1061.47299	HB-WOX	TF	HB->HB-WOX
Cluster-1061.47011	MYB-related	TF	MYB->MYB-related
Cluster-1061.46875	Jumonji	TR	Jumonji
Cluster-1061.4679	HB-BELL	TF	HB->HB-BELL
Cluster-1061.46724	SNF2	TR	SNF2
Cluster-1061.46441	MYB-related	TF	MYB->MYB-related
Cluster-1061.45854	ARID	TR	ARID
Cluster-1061.45846	BBR-BPC	TF	BBR-BPC
Cluster-1061.45800	mTERF	TR	mTERF
Cluster-1061.45799	mTERF	TR	mTERF
Cluster-1061.45702	AP2/ERF-ERF	TF	AP2/ERF->AP2/ERF-ERF
Cluster-1061.45552	B3-ARF	TF	B3->B3-ARF
Cluster-1061.45420	WRKY	TF	WRKY
Cluster-1061.45419	WRKY	TF	WRKY
Cluster-1061.45328	Others	TR	Others
Cluster-1061.45206	SET	TR	SET
Cluster-1061.45032	ARID	TR	ARID
Cluster-1061.45013	TAZ	TR	TAZ
Cluster-1061.44858	C2H2	TF	C2H2
Cluster-1061.44747	HB-other	TF	HB->HB-other
Cluster-1061.44565	OFP	TF	OFP
Cluster-1061.44494	Others	TR	Others
Cluster-1061.44185	HB-HD-ZIP	TF	HB->HB-HD-ZIP
Cluster-1061.43953	Tify	TF	Tify
Cluster-1061.43902	MYB	TF	MYB->MYB
Cluster-1061.43790	GARP-G2-like	TF	GARP->GARP-G2-like
Cluster-1061.43761	mTERF	TR	mTERF
Cluster-1061.43520	PLATZ	TF	PLATZ
Cluster-1061.43381	B3-ARF	TF	B3->B3-ARF
Cluster-1061.43280	bHLH	TF	bHLH
Cluster-1061.43271	B3-ARF	TF	B3->B3-ARF
Cluster-1061.4327	C2H2	TF	C2H2
Cluster-1061.43254	HSF	TF	HSF
Cluster-1061.43253	HSF	TF	HSF
Cluster-1061.42949	WRKY	TF	WRKY
Cluster-1061.42876	Tify	TF	Tify
Cluster-1061.42800	SET	TR	SET
Cluster-1061.42628	B3	TF	B3->B3
Cluster-1061.42626	B3-ARF	TF	B3->B3-ARF
Cluster-1061.42574	B3	TF	B3->B3
Cluster-1061.42453	bHLH	TF	bHLH
Cluster-1061.42250	C2C2-Dof	TF	C2C2->C2C2-Dof
Cluster-1061.42109	C3H	TF	C3H
Cluster-1061.42092	GNAT	TR	GNAT
Cluster-1061.42057	WRKY	TF	WRKY
Cluster-1061.42056	WRKY	TF	WRKY
Cluster-1061.42042	WRKY	TF	WRKY
Cluster-1061.41777	E2F-DP	TF	E2F-DP
Cluster-1061.41704	B3-ARF	TF	B3->B3-ARF
Cluster-1061.41577	bZIP	TF	bZIP
Cluster-1061.41418	C3H	TF	C3H
Cluster-1061.35124	HSF	TF	HSF
Cluster-1061.41128	Others	TR	Others
Cluster-1061.41092	AUX/IAA	TR	AUX/IAA
Cluster-1061.24832	AP2/ERF-ERF	TF	AP2/ERF->AP2/ERF-ERF
Cluster-1061.41005	C3H	TF	C3H
Cluster-1061.41003	C3H	TF	C3H
Cluster-1061.40967	C3H	TF	C3H
Cluster-1061.40966	MYB-related	TF	MYB->MYB-related
Cluster-1061.40909	MYB-related	TF	MYB->MYB-related
Cluster-1061.4090	AP2/ERF-ERF	TF	AP2/ERF->AP2/ERF-ERF
Cluster-1061.40783	C3H	TF	C3H
Cluster-1061.4055	bHLH	TF	bHLH
Cluster-1061.29118	C2H2	TF	C2H2
Cluster-1061.40428	GNAT	TR	GNAT
Cluster-1061.40381	B3-ARF	TF	B3->B3-ARF
Cluster-1061.40338	Others	TR	Others
Cluster-1061.35875	AP2/ERF-ERF	TF	AP2/ERF->AP2/ERF-ERF
Cluster-1061.40245	GARP-G2-like	TF	GARP->GARP-G2-like
Cluster-1061.39608	bHLH	TF	bHLH
Cluster-1061.39313	HB-KNOX	TF	HB->HB-KNOX
Cluster-1061.39277	Others	TR	Others
Cluster-1061.39180	HB-HD-ZIP	TF	HB->HB-HD-ZIP
Cluster-1061.39072	Whirly	TF	Whirly
Cluster-1061.38874	AUX/IAA	TR	AUX/IAA
Cluster-1061.38544	NF-YB	TF	NF-Y->NF-YB
Cluster-1061.38522	MYB-related	TF	MYB->MYB-related
Cluster-1061.38504	AUX/IAA	TR	AUX/IAA
Cluster-1061.38494	GARP-G2-like	TF	GARP->GARP-G2-like
Cluster-1061.35345	bHLH	TF	bHLH
Cluster-1061.38417	MYB-related	TF	MYB->MYB-related
Cluster-1061.38402	TUB	TF	TUB
Cluster-1061.38372	C2C2-GATA	TF	C2C2->C2C2-GATA
Cluster-1061.38352	GNAT	TR	GNAT
Cluster-1061.38351	AP2/ERF-ERF	TF	AP2/ERF->AP2/ERF-ERF
Cluster-1061.38294	GARP-G2-like	TF	GARP->GARP-G2-like
Cluster-1061.38285	GARP-G2-like	TF	GARP->GARP-G2-like
Cluster-1061.38280	GARP-G2-like	TF	GARP->GARP-G2-like
Cluster-1061.38278	Others	TR	Others
Cluster-1061.30913	FAR1	TF	FAR1
Cluster-1061.38102	GARP-G2-like	TF	GARP->GARP-G2-like
Cluster-1061.37858	bZIP	TF	bZIP
Cluster-1061.37722	AP2/ERF-ERF	TF	AP2/ERF->AP2/ERF-ERF
Cluster-1061.37693	MYB-related	TF	MYB->MYB-related
Cluster-1061.37547	GRAS	TF	GRAS
Cluster-1061.37395	mTERF	TR	mTERF
Cluster-1061.37394	mTERF	TR	mTERF
Cluster-1061.37393	mTERF	TR	mTERF
Cluster-1061.37330	Alfin-like	TF	Alfin-like
Cluster-1061.33184	HB-other	TF	HB->HB-other
Cluster-1061.37148	NAC	TF	NAC
Cluster-1061.37057	GNAT	TR	GNAT
Cluster-1061.37004	SNF2	TR	SNF2
Cluster-1061.36936	HB-other	TF	HB->HB-other
Cluster-1061.36823	GRAS	TF	GRAS
Cluster-1061.36678	CSD	TF	CSD
Cluster-1061.29564	PLATZ	TF	PLATZ
Cluster-1061.36465	AP2/ERF-ERF	TF	AP2/ERF->AP2/ERF-ERF
Cluster-1061.36297	bHLH	TF	bHLH
Cluster-1061.36293	bZIP	TF	bZIP
Cluster-1061.36114	MYB-related	TF	MYB->MYB-related
Cluster-1061.35999	AUX/IAA	TR	AUX/IAA
Cluster-1061.35013	Trihelix	TF	Trihelix
Cluster-1061.35862	HSF	TF	HSF
Cluster-1061.35575	TRAF	TR	TRAF
Cluster-1061.35494	AUX/IAA	TR	AUX/IAA
Cluster-1061.35417	bHLH	TF	bHLH
Cluster-1061.35399	GNAT	TR	GNAT
Cluster-1061.35366	C2C2-YABBY	TF	C2C2->C2C2-YABBY
Cluster-1061.28929	C2H2	TF	C2H2
Cluster-1061.3531	C2H2	TF	C2H2
Cluster-1061.35295	MYB-related	TF	MYB->MYB-related
Cluster-1061.38418	MYB-related	TF	MYB->MYB-related
Cluster-1061.35116	HSF	TF	HSF
Cluster-1061.31230	MYB	TF	MYB->MYB
Cluster-1061.35002	HSF	TF	HSF
Cluster-1061.34991	HMG	TR	HMG
Cluster-1061.34269	GARP-G2-like	TF	GARP->GARP-G2-like
Cluster-1061.34890	AP2/ERF-ERF	TF	AP2/ERF->AP2/ERF-ERF
Cluster-1061.36636	C2H2	TF	C2H2
Cluster-1061.34793	C2C2-Dof	TF	C2C2->C2C2-Dof
Cluster-1061.34726	HSF	TF	HSF
Cluster-1061.34632	MYB-related	TF	MYB->MYB-related
Cluster-1061.34471	mTERF	TR	mTERF
Cluster-1061.34321	MYB	TF	MYB->MYB
Cluster-1061.3429	AP2/ERF-ERF	TF	AP2/ERF->AP2/ERF-ERF
Cluster-1061.33655	MADS-M-type	TF	MADS->MADS-M-type
Cluster-1061.34202	SET	TR	SET
Cluster-1061.34004	NF-YC	TF	NF-Y->NF-YC
Cluster-1061.33877	C2H2	TF	C2H2
Cluster-1061.33870	C3H	TF	C3H
Cluster-1061.33670	MADS-MIKC	TF	MADS->MADS-MIKC
Cluster-1061.33668	MADS-M-type	TF	MADS->MADS-M-type
Cluster-1061.25447	AP2/ERF-ERF	TF	AP2/ERF->AP2/ERF-ERF
Cluster-1061.33623	IWS1	TR	IWS1
Cluster-1061.33483	bZIP	TF	bZIP
Cluster-1061.33460	SBP	TF	SBP
Cluster-1061.33235	LIM	TF	LIM
Cluster-1061.33193	AUX/IAA	TR	AUX/IAA
Cluster-1061.30204	MYB-related	TF	MYB->MYB-related
Cluster-1061.33159	SNF2	TR	SNF2
Cluster-1061.33074	Others	TR	Others
Cluster-1061.3306	MYB	TF	MYB->MYB
Cluster-1061.32971	GRAS	TF	GRAS
Cluster-1061.32497	Alfin-like	TF	Alfin-like
Cluster-1061.32829	SBP	TF	SBP
Cluster-1061.32652	GARP-G2-like	TF	GARP->GARP-G2-like
Cluster-1061.34843	HSF	TF	HSF
Cluster-1061.32585	WRKY	TF	WRKY
Cluster-1061.27875	GARP-G2-like	TF	GARP->GARP-G2-like
Cluster-1061.32387	SWI/SNF-BAF60b	TR	SWI/SNF-BAF60b
Cluster-1061.32364	Trihelix	TF	Trihelix
Cluster-1061.3230	AP2/ERF-AP2	TF	AP2/ERF->AP2/ERF-AP2
Cluster-1061.32250	CSD	TF	CSD
Cluster-1061.32196	AUX/IAA	TR	AUX/IAA
Cluster-1061.32195	AUX/IAA	TR	AUX/IAA
Cluster-1061.32194	AUX/IAA	TR	AUX/IAA
Cluster-1061.32188	TAZ	TR	TAZ
Cluster-1061.32171	B3-ARF	TF	B3->B3-ARF
Cluster-1061.32162	NF-YB	TF	NF-Y->NF-YB
Cluster-1061.32138	B3-ARF	TF	B3->B3-ARF
Cluster-1061.3188	SET	TR	SET
Cluster-1061.31621	MBF1	TR	MBF1
Cluster-1061.31609	TRAF	TR	TRAF
Cluster-1061.31405	SNF2	TR	SNF2
Cluster-1061.34932	TUB	TF	TUB
Cluster-1061.32888	C3H	TF	C3H
Cluster-1061.30873	Others	TR	Others
Cluster-1061.30822	HB-BELL	TF	HB->HB-BELL
Cluster-1061.30726	GARP-G2-like	TF	GARP->GARP-G2-like
Cluster-1061.3072	MYB-related	TF	MYB->MYB-related
Cluster-1061.30715	C3H	TF	C3H
Cluster-1061.30677	SRS	TF	SRS
Cluster-1061.30461	HB-other	TF	HB->HB-other
Cluster-1061.30418	Trihelix	TF	Trihelix
Cluster-1061.30347	bHLH	TF	bHLH
Cluster-1061.30272	bZIP	TF	bZIP
Cluster-1061.18188	NAC	TF	NAC
Cluster-1061.30187	GRAS	TF	GRAS
Cluster-1061.30096	bZIP	TF	bZIP
Cluster-1061.30033	BSD	TF	BSD
Cluster-1061.29803	TRAF	TR	TRAF
Cluster-1061.29755	HB-HD-ZIP	TF	HB->HB-HD-ZIP
Cluster-1061.29737	HSF	TF	HSF
Cluster-1061.29704	bHLH	TF	bHLH
Cluster-1061.29691	HSF	TF	HSF
Cluster-1061.29660	BBR-BPC	TF	BBR-BPC
Cluster-1061.29649	C2H2	TF	C2H2
Cluster-1061.29634	C3H	TF	C3H
Cluster-1061.29619	CPP	TF	CPP
Cluster-1061.29611	Trihelix	TF	Trihelix
Cluster-1061.17605	C2C2-YABBY	TF	C2C2->C2C2-YABBY
Cluster-1061.38160	C2C2-Dof	TF	C2C2->C2C2-Dof
Cluster-1061.29541	Pseudo ARR-B	TR	Pseudo ARR-B
Cluster-1061.29531	MADS-M-type	TF	MADS->MADS-M-type
Cluster-1061.37167	MYB	TF	MYB->MYB
Cluster-1061.29501	C2C2-GATA	TF	C2C2->C2C2-GATA
Cluster-1061.29424	TCP	TF	TCP
Cluster-1061.29420	MYB-related	TF	MYB->MYB-related
Cluster-1061.29406	PLATZ	TF	PLATZ
Cluster-1061.29311	C2H2	TF	C2H2
Cluster-1061.29299	MYB-related	TF	MYB->MYB-related
Cluster-1061.29517	S1Fa-like	TF	S1Fa-like
Cluster-1061.29287	C3H	TF	C3H
Cluster-1061.29283	BES1	TF	BES1
Cluster-1061.8411	bZIP	TF	bZIP
Cluster-1061.28975	MYB-related	TF	MYB->MYB-related
Cluster-1061.21099	BBR-BPC	TF	BBR-BPC
Cluster-1061.28864	CPP	TF	CPP
Cluster-1061.28506	SBP	TF	SBP
Cluster-1061.28343	C3H	TF	C3H
Cluster-1061.41337	GRAS	TF	GRAS
Cluster-1061.27836	VOZ	TF	VOZ
Cluster-1061.27764	bZIP	TF	bZIP
Cluster-1061.27753	NF-YA	TF	NF-Y->NF-YA
Cluster-1061.27744	GNAT	TR	GNAT
Cluster-1061.27688	HSF	TF	HSF
Cluster-1061.27687	HSF	TF	HSF
Cluster-1061.27489	C3H	TF	C3H
Cluster-1061.27400	HSF	TF	HSF
Cluster-1061.27328	MBF1	TR	MBF1
Cluster-1061.27146	C2C2-GATA	TF	C2C2->C2C2-GATA
Cluster-1061.27047	SET	TR	SET
Cluster-1061.27019	PLATZ	TF	PLATZ
Cluster-1061.26955	Alfin-like	TF	Alfin-like
Cluster-1061.32603	C3H	TF	C3H
Cluster-1061.26626	IWS1	TR	IWS1
Cluster-1061.26575	PHD	TR	PHD
Cluster-1061.26479	MADS-MIKC	TF	MADS->MADS-MIKC
Cluster-1061.26343	BBR-BPC	TF	BBR-BPC
Cluster-1061.26322	IWS1	TR	IWS1
Cluster-1061.26304	zf-HD	TF	zf-HD
Cluster-1061.26240	MYB-related	TF	MYB->MYB-related
Cluster-1061.26044	SNF2	TR	SNF2
Cluster-1061.25967	C2C2-Dof	TF	C2C2->C2C2-Dof
Cluster-1061.25666	MYB-related	TF	MYB->MYB-related
Cluster-1061.24273	AP2/ERF-ERF	TF	AP2/ERF->AP2/ERF-ERF
Cluster-1061.25419	MYB-related	TF	MYB->MYB-related
Cluster-1061.23413	HB-HD-ZIP	TF	HB->HB-HD-ZIP
Cluster-1061.25336	FAR1	TF	FAR1
Cluster-1061.25185	GARP-G2-like	TF	GARP->GARP-G2-like
Cluster-1061.25181	Others	TR	Others
Cluster-1061.24978	GRAS	TF	GRAS
Cluster-1061.24886	Others	TR	Others
Cluster-1061.24847	Others	TR	Others
Cluster-1061.16333	HB-HD-ZIP	TF	HB->HB-HD-ZIP
Cluster-1061.2474	B3	TF	B3->B3
Cluster-1061.2460	MYB	TF	MYB->MYB
Cluster-1061.24503	FAR1	TF	FAR1
Cluster-1061.24497	NF-YA	TF	NF-Y->NF-YA
Cluster-1061.24391	MYB-related	TF	MYB->MYB-related
Cluster-1061.24347	GNAT	TR	GNAT
Cluster-1061.41034	C3H	TF	C3H
Cluster-1061.24181	AP2/ERF-ERF	TF	AP2/ERF->AP2/ERF-ERF
Cluster-1061.24107	TCP	TF	TCP
Cluster-1061.24072	FAR1	TF	FAR1
Cluster-1061.24063	Trihelix	TF	Trihelix
Cluster-1061.23935	GNAT	TR	GNAT
Cluster-1061.23568	TCP	TF	TCP
Cluster-1061.23482	NAC	TF	NAC
Cluster-1061.23463	TRAF	TR	TRAF
Cluster-1061.23442	NF-YB	TF	NF-Y->NF-YB
Cluster-1061.26847	SBP	TF	SBP
Cluster-1061.23273	FAR1	TF	FAR1
Cluster-1061.23204	bZIP	TF	bZIP
Cluster-1061.23150	BBR-BPC	TF	BBR-BPC
Cluster-1061.23092	Others	TR	Others
Cluster-1061.23057	NAC	TF	NAC
Cluster-1061.22912	HB-HD-ZIP	TF	HB->HB-HD-ZIP
Cluster-1061.22872	GNAT	TR	GNAT
Cluster-1061.22788	GNAT	TR	GNAT
Cluster-1061.22471	C2H2	TF	C2H2
Cluster-1061.22341	Jumonji	TR	Jumonji
Cluster-1061.22156	PHD	TR	PHD
Cluster-1061.21925	GARP-ARR-B	TF	GARP->GARP-ARR-B
Cluster-1061.2179	OFP	TF	OFP
Cluster-1061.21687	NF-YA	TF	NF-Y->NF-YA
Cluster-1061.29561	AP2/ERF-ERF	TF	AP2/ERF->AP2/ERF-ERF
Cluster-1061.21205	BES1	TF	BES1
Cluster-1061.21185	GARP-ARR-B	TF	GARP->GARP-ARR-B
Cluster-1061.21184	GARP-ARR-B	TF	GARP->GARP-ARR-B
Cluster-1061.21128	MYB	TF	MYB->MYB
Cluster-1061.6745	C2C2-GATA	TF	C2C2->C2C2-GATA
Cluster-1061.20948	SBP	TF	SBP
Cluster-1061.20716	GARP-G2-like	TF	GARP->GARP-G2-like
Cluster-1061.20712	mTERF	TR	mTERF
Cluster-1061.20631	OFP	TF	OFP
Cluster-1061.20592	SWI/SNF-BAF60b	TR	SWI/SNF-BAF60b
Cluster-1061.20493	SWI/SNF-SWI3	TR	SWI/SNF-SWI3
Cluster-1061.20418	mTERF	TR	mTERF
Cluster-1061.20395	HB-other	TF	HB->HB-other
Cluster-1061.20296	AP2/ERF-AP2	TF	AP2/ERF->AP2/ERF-AP2
Cluster-1061.20291	CPP	TF	CPP
Cluster-1061.20271	HSF	TF	HSF
Cluster-1061.19972	NAC	TF	NAC
Cluster-1061.1993	B3	TF	B3->B3
Cluster-1061.19658	C2C2-GATA	TF	C2C2->C2C2-GATA
Cluster-1061.19592	HSF	TF	HSF
Cluster-1061.19524	Others	TR	Others
Cluster-1061.19490	IWS1	TR	IWS1
Cluster-1061.19313	bZIP	TF	bZIP
Cluster-1061.19302	HB-other	TF	HB->HB-other
Cluster-1061.19264	GNAT	TR	GNAT
Cluster-1061.19252	NF-YA	TF	NF-Y->NF-YA
Cluster-1061.19216	GARP-G2-like	TF	GARP->GARP-G2-like
Cluster-1061.19163	Tify	TF	Tify
Cluster-1061.19113	C3H	TF	C3H
Cluster-1061.19107	PLATZ	TF	PLATZ
Cluster-1061.19039	OFP	TF	OFP
Cluster-1061.18974	bHLH	TF	bHLH
Cluster-1061.18973	bHLH	TF	bHLH
Cluster-1061.18970	bHLH	TF	bHLH
Cluster-1061.18640	GRAS	TF	GRAS
Cluster-1061.18498	zf-HD	TF	zf-HD
Cluster-1061.18410	FAR1	TF	FAR1
Cluster-1061.18409	FAR1	TF	FAR1
Cluster-1061.18407	FAR1	TF	FAR1
Cluster-1061.18397	MED6	TR	MED6
Cluster-1061.1828	bHLH	TF	bHLH
Cluster-1061.40247	C2H2	TF	C2H2
Cluster-1061.18078	FAR1	TF	FAR1
Cluster-1061.1803	Tify	TF	Tify
Cluster-1061.18016	Jumonji	TR	Jumonji
Cluster-1061.17943	TRAF	TR	TRAF
Cluster-1061.17672	MYB-related	TF	MYB->MYB-related
Cluster-1061.25383	HB-HD-ZIP	TF	HB->HB-HD-ZIP
Cluster-1061.17554	SNF2	TR	SNF2
Cluster-1061.17223	Trihelix	TF	Trihelix
Cluster-1061.17222	Trihelix	TF	Trihelix
Cluster-1061.17036	SNF2	TR	SNF2
Cluster-1061.17008	C2H2	TF	C2H2
Cluster-1061.16928	RB	TR	RB
Cluster-1061.16612	GNAT	TR	GNAT
Cluster-1061.16481	TUB	TF	TUB
Cluster-1061.16334	HB-other	TF	HB->HB-other
Cluster-1061.40530	bZIP	TF	bZIP
Cluster-1061.16230	MADS-M-type	TF	MADS->MADS-M-type
Cluster-1061.16166	GNAT	TR	GNAT
Cluster-1061.16003	Others	TR	Others
Cluster-1061.1600	LOB	TF	LOB
Cluster-1061.15990	C3H	TF	C3H
Cluster-1061.15989	C3H	TF	C3H
Cluster-1061.15741	GARP-G2-like	TF	GARP->GARP-G2-like
Cluster-1061.15646	DDT	TR	DDT
Cluster-1061.15579	EIL	TF	EIL
Cluster-1061.15539	C2H2	TF	C2H2
Cluster-1061.15488	NAC	TF	NAC
Cluster-1061.15459	WRKY	TF	WRKY
Cluster-1061.15342	C3H	TF	C3H
Cluster-1061.15243	HB-other	TF	HB->HB-other
Cluster-1061.15131	SNF2	TR	SNF2
Cluster-1061.15098	NAC	TF	NAC
Cluster-1061.14927	AP2/ERF-RAV	TF	AP2/ERF->AP2/ERF-RAV
Cluster-1061.14504	GARP-G2-like	TF	GARP->GARP-G2-like
Cluster-1061.14499	GARP-G2-like	TF	GARP->GARP-G2-like
Cluster-1061.14088	mTERF	TR	mTERF
Cluster-1061.13941	PHD	TR	PHD
Cluster-1061.13936	GNAT	TR	GNAT
Cluster-1061.13935	GNAT	TR	GNAT
Cluster-1061.13608	NAC	TF	NAC
Cluster-1061.13354	bHLH	TF	bHLH
Cluster-1061.13234	HSF	TF	HSF
Cluster-1061.13142	MADS-M-type	TF	MADS->MADS-M-type
Cluster-1061.12967	B3-ARF	TF	B3->B3-ARF
Cluster-1061.1266	B3	TF	B3->B3
Cluster-1061.1246	GARP-G2-like	TF	GARP->GARP-G2-like
Cluster-1061.12095	C2H2	TF	C2H2
Cluster-1061.12020	GRAS	TF	GRAS
Cluster-1061.11771	TRAF	TR	TRAF
Cluster-1061.11716	HSF	TF	HSF
Cluster-1061.11668	SBP	TF	SBP
Cluster-1061.11667	SBP	TF	SBP
Cluster-1061.11406	mTERF	TR	mTERF
Cluster-1061.11271	C2H2	TF	C2H2
Cluster-1061.10877	GRAS	TF	GRAS
Cluster-1061.10803	WRKY	TF	WRKY
Cluster-1061.10612	GRF	TF	GRF
Cluster-1061.10392	GARP-ARR-B	TF	GARP->GARP-ARR-B
Cluster-1061.10350	MYB	TF	MYB->MYB
Cluster-1061.10349	MYB	TF	MYB->MYB
Cluster-1061.10304	GARP-G2-like	TF	GARP->GARP-G2-like
Cluster-1061.10256	TAZ	TR	TAZ
Cluster-1061.10245	OFP	TF	OFP
Cluster-1061.10226	Tify	TF	Tify
